# Supplementary material for: Tight Spaces, Tighter Signals: Spatial Constraints as Drivers of Peripheral Myelination
Source: Cells. 2025 Jun 18;14(12):926. doi: 10.3390/cells14120926 (PMC12190299; doi:10.3390/cells14120926)
Supplement: Supplementary file 1 [file cells-14-00926-s001.zip]

Archive with 1 entries (1 files):
- cells-3647678-supplementary.pdf
